# Supplementary material for: Fast volumetric ultrasound facilitates high-resolution 3D mapping of tissue compartments
Source: Sci Adv. 2023 May 31;9(22):eadg8176. doi: 10.1126/sciadv.adg8176 (PMC10413648; doi:10.1126/sciadv.adg8176)
Supplement: Supplementary file 2 — Movies S1 to S3 [file sciadv.adg8176_movies_s1_to_s3.zip]

Archive with 3 entries (3 files):
- adg8176_Movie_S1.mp4
- adg8176_Movie_S2.mp4
- adg8176_Movie_S3.mp4
